# Supplementary material for: Amino Acid and Mineral Element Analysis and Quality Evaluation of Different Color Fruits of Nitraria in Qinghai
Source: Int J Food Sci. 2026 Apr 6;2026:7405684. doi: 10.1155/ijfo/7405684 (PMC13053940; doi:10.1155/ijfo/7405684)
Supplement: Supplementary file 1 — Supporting Information Additional supporting information can be found online in the Supporting Information section. [file IJFO-2026-7405684-s001.zip]

Archive with 3 entries (3 files):
- Amino Acid Quality Control Data.xlsx
- Coefficients of variation of amino acids and mineral elements.xlsx
- Materials and Methods.docx
