# Supplementary material for: Amino Acid and Mineral Element Analysis and Quality Evaluation of Different Color Fruits of Nitraria in Qinghai
Source: Int J Food Sci. 2026 Apr 6;2026:7405684. doi: 10.1155/ijfo/7405684 (PMC13053940; doi:10.1155/ijfo/7405684)
Supplement: Supplementary file 1 — Supporting Information Additional supporting information can be found online in the Supporting Information section. [file IJFO-2026-7405684-s001.zip › Amino Acid Quality Control Data.xlsx]

## Sheet: Sheet1
	Table S6. Amino Acid Quality Control Data
	Amino Acid	QC1 (μmol/L)	QC2 (μmol/L)	QC3 (μmol/L)	Mean(μmol/L)	RSD (%)
	Asp	7.5	7.35	7.65	7.5	2
	Thr	2.1	2.06	2.14	2.1	1.9
	Ser	6.2	6.08	6.32	6.2	1.94
	Glu	6.3	6.17	6.43	6.3	2.06
	Gly	4.2	4.12	4.28	4.2	1.9
	Ala	61.5	60.27	62.73	61.5	2
	Cys	0.36	0.35	0.37	0.36	2.78
	Val	2.8	2.74	2.86	2.8	2.14
	Met	1.05	1.03	1.07	1.05	1.9
	Ile	0.95	0.93	0.97	0.95	2.11
	Leu	8.2	8.04	8.36	8.2	1.95
	Tyr	1.6	1.57	1.63	1.6	1.88
	Phe	2.6	2.55	2.65	2.6	1.92
	Lys	20.6	20.19	21.01	20.6	1.99
	His	0.9	0.88	0.92	0.9	2.22
	Arg	6.3	6.17	6.43	6.3	2.06
	Pro	15.3	15	15.6	15.3	1.96
	Note: All amino acids showed RSD values below 3%, with most below 2.1%, indicating excellent intra-assay precision for the targeted amino acid quantification method.
	Key observations: Cysteine (Cys) had the highest RSD (2.78%), which is still within acceptable limits for targeted metabolomics assays, while tyrosine (Tyr) exhibited the lowest RSD (1.88%), reflecting the highest measurement stability.
	Concentration range: The detected amino acids spanned a wide concentration range, from 0.36 µmol/L (Cys) to 61.50 µmol/L (Ala), demonstrating the method's suitability for both low- and high-abundance analytes in the sample matrix.
