# Supplementary material for: Amino Acid and Mineral Element Analysis and Quality Evaluation of Different Color Fruits of Nitraria in Qinghai
Source: Int J Food Sci. 2026 Apr 6;2026:7405684. doi: 10.1155/ijfo/7405684 (PMC13053940; doi:10.1155/ijfo/7405684)
Supplement: Supplementary file 1 — Supporting Information Additional supporting information can be found online in the Supporting Information section. [file IJFO-2026-7405684-s001.zip › Coefficients of variation of amino acids and mineral elements.xlsx]

## Sheet: Sheet1
			Table S7 Analysis of coefficient of variation (CV) of amino acid contents in different Nitraria plants										Table S8 Analysis of coefficient of variation (CV) of amino acid contents in different Nitraria plants
			Amino Acids	DR_CV(%)	DP_CV(%)	BR_CV(%)	BP_CV(%)	XR_CV(%)	XP_CV(%)				Element	DR_CV(%)	DP_CV(%)	BR_CV(%)	BP_CV(%)	XR_CV(%)	XP_CV(%)
			Asp	4.56	4.33	5.39	4.33	4.61	4.51				Ca	4.22	0.45	5.12	0.47	2.01	1.41
			Ser	4.84	4.33	4.36	4.41	4.46	4.58				K	1.97	0.87	0.92	2.11	10.32	2.38
			Glu	4.84	5.15	4.84	4.41	4.8	4.81				P	2.79	0.79	2.7	0.49	1.5	0.95
			Pro	4.72	5.29	5.3	4.81	5.01	4.74				S	2.83	0.23	3.59	0.82	1.34	2.23
			Gly	4.75	4.66	4.82	4.43	4.6	4.52				Mg	0.98	0.44	32.13	0.74	1.42	1.22
			Ala	5.46	4.33	5.77	5.77	4.33	4.84				Na	1.32	1.09	5.48	0.64	0.66	1.47
			Cys	4.75	4.77	4.82	4.31	4.69	4.65				Cl⁻	0.74	0.75	3.85	0.92	2.16	0.71
			Tyr	4.33	4.33	5.77	5	5.77	4.36				Macronutrient Content	0.89	0.85	2	0.96	3.49	1.05
			Arg	5.15	4.41	4.51	4.81	4.81	4.51				V	10.5	8.5	5.3	3	5.1	4.87
			Val	4.33	5.77	4.41	4.41	4.33	5.39				Cr	1.63	-	-	12.4	-	50
			Met	4.36	4.36	-	-	5	5				Co	1	1.5	1.15	0.2	3	6.71
			Ile	5	4.36	5	5.77	5.77	5.29				Cu	5.71	5	2.08	20	0.7	1.45
			Leu	4.51	4.8	4.81	4.36	4.55	4.56				Fe	2.56	4.53	1.2	1.77	1.78	1.34
			Phe	5.29	4.33	4.33	4.41	4.33	4.8				Mn	1.45	3.79	1.45	2.22	0.23	1.68
			His	4.76	4.36	5	5	5.77	5				F⁻	1.87	1.9	1.57	1	0.91	1.7
			Lys	5.77	5.77	5.29	5.29	5.15	5.15				Ti	0.81	0.77	1.8	1.19	0.59	0.81
			Thr	5.77	5	5.77	5.77	5.29	4.33				Sr	0.94	1.65	1.68	1.85	0.33	0.94
			Non-essential Amino Acids Content	4.75	4.66	4.86	4.52	4.71	4.59				Li	0.36	1.6	3.11	1.68	2.33	0
			Essential Amino Acids Content	4.78	4.86	4.75	4.76	4.72	4.81				B	0.79	1.19	3.26	2.22	1.87	0.64
			Total Amino Acids Content	4.75	4.68	4.84	4.57	4.71	4.64				Al	8.09	5.53	7.91	3.49	0.88	3.47
													Nd	1	3.17	2.3	0.2	0.7	3.4
Note: The coefficient of variation (CV) was calculated as CV = Standard deviation / Mean × 100%, used to evaluate the repeatability and stability of amino acid contents in different Nitraria plants. “-” indicates that CV is meaningless due to a mean value of 0. Overall, the CV values of amino acids in all treatments ranged from 4.33% to 5.77%, and the CV values of total amino acids ranged from 4.…													Y	1.56	1.3	6	12	1.33	2.7
													La	0.67	2.08	2.1	7.5	1.5	1.62
													Ce	0.85	1.67	4.28	3.27	1.82	0
													NO₃⁻	1.56	2.04	1.85	2.08	1.79	2.04
													SO₄²⁻	1.09	1.5	1.37	1.15	0.97	0.69
													PO₄³⁻	2.16	2.31	1.82	1.7	1.76	1.76
													Cd	1.6	1	-	-	1.5	3.75
													Micronutrient Content	2.03	1.09	0.61	0.57	0.5	0.12
													Total Element Content	0.86	0.84	2	0.96	3.46	1.04
												Note：The coefficient of variation (CV) was calculated as CV = Standard deviation / Mean × 100%, used to evaluate the repeatability and stability of amino acid contents in different Nitraria plants. “-” indicates that CV is meaningless due to a mean value of 0. Overall, the CV values of amino acids in all treatments ranged from 4.33% to 5.77%, and the CV values of total amino acids ranged from 4.5…
